# Supplementary material for: Identification of HOXA1 as a Novel Biomarker in Prognosis of Head and Neck Squamous Cell Carcinoma
Source: Front Mol Biosci. 2021 Mar 8;7:602068. doi: 10.3389/fmolb.2020.602068 (PMC7982851; doi:10.3389/fmolb.2020.602068)
Supplement: Supplementary Material 2 — Clinicopathological characteristics of 52 HNSCC patients collected from The First Affiliated Hospital of Bengbu Medical College. [file Table_2.XLSX]

## Sheet: Sheet1
ID	age	gender	grade	clinical stage	pT	pM	pN	Alcohol	Smoking	Hpv status	Tumor Site	radiotherapy	chemotherapy	Final follow-up(MONTH)	OS(MONTH)
1	56	FEMALE	G1	Stage I	T1	M0	N0	NO	unknown	HPV (-)	Larynx	NO	unknown	unknown	unknown
2	60	MALE	G1	Stage III	T3	M0	N0	YES	> = 40	unknown	Larynx	YES	unknown	unknown	unknown
3	66	MALE	G1	Stage Iva	T3	M0	N2	NO	> = 40	unknown	Larynx	YES	1	2020-03-09	6
4	52	MALE	G1	Stage II	T2	M0	N0	YES	<40	unknown	Larynx	NO	unknown	unknown	unknown
5	67	MALE	G1	unknown	unknown	unknown	unknown	YES	unknown	unknown	Larynx	NO	unknown	unknown	unknown
6	65	MALE	G1	unknown	unknown	unknown	unknown	YES	> = 40	unknown	Larynx	YES	unknown	unknown	unknown
7	46	MALE	G1	Stage III	T3	M0	N0	NO	> = 40	unknown	Larynx	YES	unknown	unknown	unknown
8	67	MALE	G1	Stage Ivb	T4	M0	N3	YES	> = 40	unknown	Larynx	YES	1	2020-04-06	8
9	55	MALE	G1	Stage III	T3	M0	N0	YES	> = 40	unknown	Larynx	YES	unknown	unknown	unknown
10	60	MALE	G1	Stage IVa	T3	M0	N2	YES	<40	unknown	Larynx	YES	1	2020-05-03	5
11	65	MALE	G1	Stage I	T1	M0	unknown	NO	> = 40	unknown	Larynx	YES	unknown	unknown	unknown
12	56	MALE	G1	Stage II	T2	M0	unknown	YES	> = 40	unknown	Larynx	NO	unknown	unknown	unknown
13	45	MALE	G1	Stage III	T3	M0	unknown	YES	> = 40	unknown	Larynx	YES	1	2020-04-15	9
14	52	MALE	G1	Stage III	T3	M0	N0	YES	> = 40	unknown	Larynx	YES	unknown	unknown	unknown
15	60	FEMALE	G1	Stage III	T3	M0	unknown	YES	> = 40	unknown	Larynx	YES	1	2020-05-10	2
16	47	FEMALE	G1	Stage III	T3	M0	unknown	YES	<40	HPV (+)	Larynx	YES	1	2020-05-10	4
17	50	MALE	G1	Stage III	T3	M0	N0	YES	> = 40	HPV (-)	Larynx	YES	1	2020-03-09	6
18	70	MALE	G1	Stage III	T3	M0	N0	YES	unknown	unknown	Larynx	NO	unknown	unknown	unknown
19	50	MALE	G1	Stage III	T3	M0	N0	YES	> = 40	HPV (-)	Larynx	YES	1	2020-05-06	5
20	49	MALE	G1	Stage III	T3	M0	N0	YES	> = 40	unknown	Larynx	unknown	unknown	2020-04-10	8
21	65	MALE	G1	Stage III	T3	M0	N0	YES	> = 40	unknown	Larynx	YES	1	2020-05-10	3
22	45	MALE	G1	Stage III	T3	M0	N0	YES	> = 40	unknown	Larynx	NO	unknown	2020-04-12	3
23	69	MALE	G1	Stage III	T3	M0	N0	NO	unknown	unknown	Larynx	NO	unknown	2020-05-10	8
24	70	MALE	G1	Stage III	T3	M0	N0	YES	> = 40	unknown	Larynx	YES	1	2020-04-19	5
25	66	MALE	G1	unknown	unknown	unknown	unknown	YES	<40	unknown	Larynx	unknown	unknown	unknown	unknown
26	62	MALE	G2	Stage III	T3	M0	N0	YES	> = 40	HPV (-)	Larynx	YES	1	2020-04-10	4
27	66	MALE	G2	Stage III	T3	M0	N1	NO	> = 40	HPV (-)	Larynx	YES	1	2020-04-15	5
28	58	FEMALE	G2	Stage III	T3	M0	N0	NO	> = 40	unknown	Larynx	unknown	unknown	unknown	unknown
29	62	MALE	G2	Stage IVb	T4	M0	N3	YES	> = 40	HPV (-)	Larynx	YES	1	2020-04-10	6
30	60	MALE	G2	Stage III	T3	M0	N1	YES	> = 40	HPV (-)	Larynx	YES	1	2020-04-10	9
31	57	MALE	G2	Stage I	T1	M0	unknown	NO	unknown	HPV (-)	Larynx	NO	unknown	unknown	unknown
32	47	FEMALE	G2	Stage III	T3	M0	unknown	YES	unknown	HPV (-)	Larynx	YES	1	unknown	unknown
33	59	MALE	G2	Stage IVa	T3	M0	N2	YES	<40	HPV (+)	Larynx	YES	1	2020-05-10	3
34	60	MALE	G2	Stage IVa	T3	M0	N2	YES	> = 40	unknown	Larynx	YES	1	2020-05-10	2
35	65	MALE	G2	Stage III	T3	M0	N0	NO	> = 40	unknown	Larynx	NO	unknown	2020-04-10	4
36	65	FEMALE	G2	Stage I	T1	M0	N0	YES	> = 40	unknown	Larynx	YES	unknown	2020-04-15	3
37	60	FEMALE	G2	Stage III	T3	M0	N0	NO	> = 40	unknown	Larynx	NO	unknown	unknown	unknown
38	68	FEMALE	G2	Stage I	T1	M0	N0	YES	> = 40	unknown	Larynx	YES	unknown	unknown	unknown
39	71	FEMALE	G2	Stage IVa	T2	M0	N2	YES	> = 40	unknown	Larynx	YES	1	2020-05-10	1
40	59	MALE	G2	Stage IVb	T3	M0	N3	YES	<40	unknown	Larynx	YES	1	2020-05-10	2
41	60	FEMALE	G2	Stage I	T1	M0	N0	YES	> = 40	unknown	Larynx	NO	unknown	2020-04-15	2
42	65	MALE	G2	Stage III	T3	M0	N0	YES	> = 40	unknown	Larynx	YES	1	unknown	unknown
43	55	MALE	G2	Stage III	T3	M0	N1	NO	unknown	unknown	Larynx	YES	1	2020-04-15	8
44	60	FEMALE	G2	Stage III	T3	M0	N1	YES	unknown	unknown	Larynx	unknown	unknown	unknown	unknown
45	65	MALE	G2	Stage III	T3	M0	N0	NO	unknown	unknown	Larynx	YES	unknown	2020-05-10	3
46	68	MALE	G2	Stage Iva	T3	M0	N2	YES	unknown	unknown	Larynx	unknown	unknown	unknown	unknown
47	70	MALE	G2	Stage I	T1	M0	N0	YES	unknown	unknown	Larynx	unknown	unknown	unknown	unknown
48	65	FEMALE	G2	Stage I	T1	M0	N0	NO	unknown	unknown	Larynx	unknown	unknown	unknown	unknown
49	55	FEMALE	G2	Stage III	T3	M0	N0	YES	> = 40	unknown	Larynx	unknown	unknown	unknown	unknown
50	47	MALE	G2	Stage III	T3	M0	N0	NO	> = 40	unknown	Larynx	unknown	unknown	unknown	unknown
51	53	MALE	G2	Stage I	T1	M0	N0	NO	unknown	unknown	Larynx	unknown	unknown	unknown	unknown
52	64	MALE	G3	Stage Iva	T3	M0	N2	YES	> = 40	HPV (-)	Larynx	YES	1	2020-06-01	4
