# Supplementary material for: Identification of HOXA1 as a Novel Biomarker in Prognosis of Head and Neck Squamous Cell Carcinoma
Source: Front Mol Biosci. 2021 Mar 8;7:602068. doi: 10.3389/fmolb.2020.602068 (PMC7982851; doi:10.3389/fmolb.2020.602068)
Supplement: Supplementary Material 3 — Results of differential expression analysis in all HOX genes. [file Table_3.XLSX]

## Sheet: diff
gene	conMean	treatMean	logFC	pValue	OS	DFS
HOXA1	0.793427	1.99324	1.32895	2.78557e-11	√	√
HOXA10	0.0869406	1.31695	3.92102	2.37308e-22	×	×
HOXA11	0.0178896	0.6043	5.07807	1.24585e-21	×	×
HOXA13	0.00655253	0.253821	5.27562	4.11449e-17	×	×
HOXA2	0.363586	0.252914	-0.523652	0.944173	×	×
HOXA3	0.812236	1.06414	0.38972	0.00786248	×	×
HOXA4	0.609213	0.745095	0.290478	0.108601	×	×
HOXA5	0.816322	1.32315	0.696764	1.20271e-05	×	×
HOXA6	0.150143	0.390708	1.37976	3.46254e-08	×	×
HOXA7	0.216825	0.680588	1.65025	4.851e-08	×	×
HOXA9	0.154062	0.811214	2.39657	7.31102e-08	×	×
HOXB1	0.0969586	0.0861838	-0.169952	0.0634381	×	×
HOXB13	0.0280962	0.767784	4.77225	5.1134e-06	×	×
HOXB2	2.66741	2.10142	-0.344075	0.333971	×	×
HOXB3	0.855694	1.00618	0.233723	0.0193224	×	×
HOXB4	0.59414	0.577299	-0.0414833	0.809926	×	×
HOXB5	0.0806584	0.321336	1.99418	1.14885e-09	×	×
HOXB6	0.126074	0.54354	2.10812	8.25856e-13	×	×
HOXB7	0.465154	6.53026	3.81136	2.67666e-17	×	×
HOXB8	0.0133669	0.227916	4.09177	1.33074e-10	√	×
HOXB9	0.0132725	1.18907	6.48525	2.48734e-19	√	×
HOXC10	0.164918	3.26532	4.3074	7.26344e-17	×	×
HOXC11	0.0614925	0.968853	3.9778	1.29917e-20	×	√
HOXC12	0.00671868	0.136153	4.34091	2.02297e-05	×	×
HOXC13	1.12287	4.21803	1.90938	6.80815e-17	×	×
HOXC4	0.149268	0.973748	2.70564	9.40447e-19	×	×
HOXC5	0.00356985	0.0331512	3.21513	3.00986e-15	×	×
HOXC6	0.050376	0.809572	4.00635	1.01646e-23	√	×
HOXC8	0.0438057	0.906963	4.37185	1.40936e-22	×	×
HOXC9	0.0829874	1.21357	3.87022	1.62189e-22	×	×
HOXD1	0.0396273	0.21481	2.43849	2.25213e-12	×	×
HOXD10	0.277286	4.14992	3.90364	3.4757e-21	×	×
HOXD11	0.180286	2.98001	4.04695	1.63745e-22	×	×
HOXD12	0.00152184	0.0703356	5.53036	1.19067e-14	×	×
HOXD13	0.0855827	2.46932	4.85065	1.63144e-17	×	×
HOXD3	0.0299894	0.0499004	0.734598	2.056e-10	×	×
HOXD4	0.0421526	0.242643	2.52514	1.9273e-09	×	×
HOXD8	0.617533	1.83816	1.57368	2.30314e-16	×	×
HOXD9	0.817395	3.36193	2.04018	1.96865e-19	×	×

## Sheet: geneSigExp_HOX
ID	TCGA-CV-7255-11A-01R-2016-07	TCGA-HD-A6I0-11A-11R-A31N-07	TCGA-CV-7242-11A-01R-2016-07	TCGA-CV-6956-11A-01R-2016-07	TCGA-CV-7097-11A-01R-2016-07	TCGA-CV-6934-11A-01R-1915-07	TCGA-CV-6960-11A-01R-2016-07	TCGA-CV-7416-11A-01R-2081-07	TCGA-CV-7101-11A-01R-2016-07	TCGA-CV-7423-11A-01R-2081-07	TCGA-CV-7440-11A-01R-2187-07	TCGA-CV-7424-11A-01R-2081-07	TCGA-CV-7091-11A-01R-2016-07	TCGA-CV-7261-11A-01R-2016-07	TCGA-CV-6933-11A-01R-1915-07	TCGA-CV-7406-11A-01R-2081-07	TCGA-CV-7252-11A-01R-2016-07	TCGA-CV-6936-11A-01R-1915-07	TCGA-CV-7103-11A-01R-2016-07	TCGA-CV-7235-11A-01R-2016-07	TCGA-WA-A7GZ-11A-11R-A34R-07	TCGA-HD-8635-11A-01R-2403-07	TCGA-HD-A6HZ-11A-11R-A31N-07	TCGA-H7-A6C4-11A-21R-A466-07	TCGA-CV-7250-11A-01R-2016-07	TCGA-CV-7437-11A-01R-2132-07	TCGA-CV-7438-11A-01R-2132-07	TCGA-CV-6959-11A-01R-1915-07	TCGA-CV-7177-11A-01R-2016-07	TCGA-CV-6955-11A-01R-2016-07	TCGA-CV-7178-11A-01R-2016-07	TCGA-CV-7425-11A-01R-2081-07	TCGA-CV-6939-11A-01R-1915-07	TCGA-CV-6962-11A-01R-1915-07	TCGA-CV-6935-11A-01R-1915-07	TCGA-CV-7432-11A-01R-2132-07	TCGA-CV-6943-11A-01R-1915-07	TCGA-CV-7238-11A-01R-2016-07	TCGA-CV-7434-11A-01R-2132-07	TCGA-CV-6938-11A-01R-1915-07	TCGA-CV-6961-11A-01R-1915-07	TCGA-CV-7183-11A-01R-2016-07	TCGA-CV-7245-11A-01R-2016-07	TCGA-CV-6941-01A-11R-1915-07	TCGA-CN-5373-01A-01R-1436-07	TCGA-CV-7253-01A-11R-2016-07	TCGA-CN-5356-01A-01R-1436-07	TCGA-F7-A623-01A-11R-A28V-07	TCGA-CV-7104-01A-11R-2016-07
HOXA1***	0.0260548	0.355388	1.60949	0.0241549	0.102971	4.34017	2.50794	0	2.55997	0.846022	2.18211	2.36814	0.0355312	2.1226	0.026717	0.061484	0.012964	0.200728	0.151316	0.0375165	0.00814052	0.0484637	0.0128563	0.00948215	1.18725	2.17528	0.499849	0.0514336	2.0721	1.31714	0.498588	0.681618	0.0160459	1.57405	1.47897	0.0394909	0.0184662	0.0418585	0.0361861	1.05881	0.0627584	1.31191	0.345339	0.731188	1.37099	1.25912	2.00296	0.659503	2.90061
HOXA2	0.0134567	0.0509861	0.76906	0.133072	0.0327275	1.60155	0.654018	0	1.05656	0.102061	0.447606	1.47138	0.890025	0.700981	0.0165585	0.279445	0.0334781	0.0118481	0.0375125	0.0129176	0.34476	0.0700851	0	0.215482	0.651999	1.00874	0.0503728	0.178705	0.616524	0.00618431	0.131096	0.0570875	0.828736	0.740005	0.542446	0	0.0127165	0.228543	0	0.436052	0	0.394098	0.805321	0.086891	0.0640479	0.145592	0.250622	0.0309653	0.0505382
HOXA3**	0.0268852	0.0931343	1.01681	0.351322	0.00934093	3.19484	2.06546	0.0403286	1.99929	0.411461	0.976404	1.79531	4.00682	1.14627	0.00630139	1.2435	0.0649753	0.037198	0.217702	0.0516164	0.8928	0.194319	0.166774	1.8786	1.21402	1.48458	0.233629	0.523837	0.896428	0.381261	0.197774	0.0905204	1.53274	1.53796	1.23542	0.00388092	0.0362948	1.10009	0.0177807	0.979327	0.00411166	0.44598	1.12303	0.457847	0.37373	0.820001	0.983177	0.17676	0.778918
HOXA4	0.00946666	0.344336	1.0741	0.175528	0.0575587	2.21297	1.54162	0.00828349	1.14162	0.358997	0.652266	1.98395	1.80737	1.07526	0.046595	0.670183	0.113048	0.0833506	0.0527795	0.063612	0.402255	0.0704347	0.0934236	0.744167	0.928272	1.44619	0.0708737	0.224253	0.875622	0.00870121	0.263499	0	0.909493	2.17034	1.40961	0.0382627	0.00894594	0.512752	0.00876516	0.653749	0.0202688	1.0117	0.851706	0.507825	0.350444	0.942286	1.28294	0.588163	0.528219
HOXA5	0.019377	0.528606	2.23925	0	0.094252	2.67812	2.22597	0.0084776	1.85762	0.303113	0.744281	2.67489	0.184972	2.7701	0.039739	0.054871	0.0289242	0.0597126	0.0540163	0.0558022	0.048433	0	0.15298	0.070519	1.43063	3.80689	0.163203	0.0208643	1.28977	0.267153	0.687667	0.00913371	0.059667	3.61694	2.5824	0.0489491	0.00915556	0.0444718	0.0179411	2.72774	0.0207438	1.26439	0.140089	0.72184	0.471377	0.628935	0.883014	2.51925	0.311883
HOXA6***	0	0	0.400223	0	0	0.395292	0.243708	0	0.100494	0.085412	0.0305785	0.433905	0	0.796454	0.0105579	0	0	0.0113318	0	0.0123547	0.0160847	0	0	0	0.133625	0.557835	0.0120444	0	0.267014	0.0236592	0.179118	0	0	0.727692	0.645861	0	0.0121623	0	0	1.02553	0	0.304184	0.0310158	0.281276	0.381153	0.287776	0.2652	0.310966	0
HOXA7***	0.0068595	0.010396	0.755227	0	0.00834136	0.333577	0.580174	0	0.178535	0.156077	0.135813	0.631278	0.0280631	0.677033	0.00562708	0.00647482	0	0.00603955	0.0509917	0.00658471	0	0	0.0135389	0	0.364007	0.945548	0.019258	0.00492402	0.432864	0.308938	0.286395	0	0.0168978	1.12102	1.10604	0.00693125	0	0	0.0127024	0.852666	0	0.23261	0.0220408	0.476995	0.68924	0.118744	1.35908	0.805007	0.0515234
HOXA9***	0.00545997	0.0661994	0.674561	0.0134983	0.013279	0.163037	0.392877	0.0143327	0.0236848	0.0103527	0.142696	0.402979	0.0148917	0.5945	0.022395	0	0	0.0144219	0.010147	0.0104825	0.00682364	0.00812475	0.0107766	0	0.14487	0.50046	0.0102192	0.00391938	0.0991164	0.040148	0.311549	0.0411786	0.0067251	1.09106	0.211111	0	0.00515964	0.0100249	0.0101107	1.09636	0	0.409576	0.0175439	0.423066	0.502417	0.0708875	1.96886	0.0502559	0.0820224
HOXA10***	0	0.0270459	0.0974887	0	0.0542515	0.175087	0.0732153	0	0.0387058	0.283384	0.18373	0.0772373	0.03042	0.185221	0.0036598	0.0126335	0.00443967	0.0353526	0.0331646	0.00856528	0.0223025	0.0132775	0.00880556	0	0.0360267	0.301148	0.146128	0.00960761	0.377945	0.127119	0.0186269	0.138794	0.0109902	0.677269	0.212871	0.0225401	0	0.0245741	0.00826152	0.142197	0	0.0733515	0.0430054	0.748992	0.174592	1.74733	0.325288	0.138592	0.832972
HOXA11***	0	0.0869172	0.01205	0	0.043587	0.0183481	0	0	0	0.0271854	0.0113548	0	0	0.0280775	0	0	0.00713388	0.00631181	0	0	0	0.0106675	0	0	0.00826993	0	0.0268349	0	0.198302	0.00658909	0	0.0337911	0.0176596	0.0111048	0	0	0.0067744	0	0	0.0761628	0.0153488	0.00736654	0.109413	0.420163	0	0.248193	0.0227256	0.032992	0.169231
HOXA13***	0	0.00492819	0	0	0.0276793	0.00554845	0	0	0.00282113	0	0	0.00296292	0	0.00764155	0.0026675	0	0	0.0114521	0.00302156	0	0.00406386	0.00967749	0	0	0.0150049	0	0.0091292	0.00700264	0.00281093	0.0268992	0.00452549	0.0306552	0.00400517	0.0176299	0.0160505	0	0	0	0	0.038002	0	0.0066829	0.0208967	0.3844	0	0.0398721	0.00515415	0.0149651	0.129101
HOXB1	0	0.0405579	0.21929	0	0	0.673522	0.152022	0	0.354063	0	0.339102	0.286514	0	0.22535	0.0109765	0.0442053	0	0	0.0124334	0.00642223	0.00836116	0	0	0	0.131205	0.366034	0.00626094	0	0.393266	0.116836	0	0.0441499	0	0.362725	0.18713	0	0	0.00614186	0.0185834	0	0.0143243	0.144372	0.00537423	0.0199382	0.106142	0.0144767	0.0159065	0.600403	0.0143577
HOXB2	0.26903	1.19101	5.49797	0.507577	0.533769	19.7995	8.10616	0.105313	7.51809	0.221496	9.01035	10.2764	1.70888	4.481	0.0638852	2.24539	0.218405	0.068568	0.480239	0.21068	0.867098	0.284446	0.265497	1.02031	5.25972	6.48424	0.377651	0.477718	6.58514	0.279813	0.187207	0.0734176	0.566811	6.8653	5.29423	0.171691	0.160567	2.2878	0.235984	0.864999	0.0985286	2.19708	1.2796	0.829893	0.78625	0.030639	2.64833	2.35408	0.759681
HOXB3	0.0266174	0.110936	1.01973	0.167252	0.0674324	5.9989	2.30169	0.0213498	3.20603	0.0546753	4.00172	3.95329	0.529352	1.53945	0.0545878	0.944268	0.0772566	0.0332005	0.0721388	0.0170341	0.396411	0.108922	0.0656697	0.332584	1.22057	2.041	0.188896	0.0812046	2.14561	0.287466	0.012348	0.167288	0.122943	2.57184	1.3339	0.0134479	0.0461143	0.44595	0.0390212	0.346419	0.0189966	0.319105	0.292215	0.0859354	0.1783	0.0399973	0.734807	0.602286	0.318935
HOXB4	0.0440198	0.213487	1.03221	0.103386	0.128471	3.51522	1.82825	0.0192591	1.60401	0.0625999	1.98716	2.72749	0.492249	1.17929	0.0433332	0.639889	0.0919923	0.07364	0.0736272	0.0633846	0.203552	0.117907	0.0347535	0.230691	1.01564	1.36997	0.0700319	0.123237	1.15299	0.0809211	0.0306317	0.0580988	0.151815	1.84111	1.57891	0.0489283	0.0415985	0.210141	0.0978189	0.402205	0.0282749	0.438775	0.297032	0.056848	0.107086	0.0158754	1.06405	1.18514	0.174769
HOXB5***	0.00810301	0.122806	0.0136204	0	0.0689746	0.960926	0.0613747	0	0.18278	0.0153642	0.378623	0.1329	0.0331505	0.0634737	0.0265887	0.038243	0.0241909	0.0142688	0.0828241	0.00777841	0.0405072	0	0.159932	0.0235916	0.0934773	0.0460602	0.0151661	0	0.0630413	0.0521348	0	0.0687512	0.119767	0.150625	0.0733267	0.0409389	0	0.0297554	0.0375128	0.0430445	0	0.0249798	0.149709	0.152941	0.145697	0.0292229	0.288983	0.149167	0.173897
HOXB6***	0.0063511	0.0770038	0.0480402	0.00785066	0.0695082	1.48466	0.184403	0.00555732	0.110202	0.0421484	0.81987	0.0868054	0.0259832	0.0547253	0.0416802	0.0599493	0.00632022	0.296371	0.0885232	0.01829	0.0555613	0.0283524	0.112819	0.0462273	0.0879204	0.121843	0.0356614	0.0364725	0.0603917	0.0233503	0.0176779	0.113761	0.140809	0.182007	0.161969	0.0385052	0.0120035	0.0641357	0.0764461	0.0809712	0.00679909	0.0261054	0.357126	0.277604	0.161218	0.0641333	0.216437	0.438437	0.184004
HOXB7***	0.0649408	0.639742	0.263802	0.026758	0.565952	0.711026	0.341584	0.0284122	0.394389	0.0615675	1.82581	0.355038	0.132841	0.220438	0.248608	0.0715154	0.0215417	0.247772	0.522982	0.0727292	0.0676335	0.128848	0.192264	0.063024	0.274694	0.776743	0.850832	0.0854645	1.74962	0.0994831	0.120506	3.35701	0.146645	2.77481	1.05958	0.185923	0.092053	0.149045	0.100214	0.28748	0.0231739	0.15571	0.443416	0.150528	3.99527	3.59894	7.1711	5.23025	2.55507
HOXB8***	0	0	0	0.00996739	0.0392219	0.0137589	0	0	0.0489701	0	0.0830188	0.00734735	0.0439852	0.00631642	0.00661477	0.0228339	0	0.0141993	0.00749275	0	0.0100774	0.011999	0	0	0.00930216	0	0.0150922	0.0115766	0.0139409	0.00741152	0	0.0152035	0.0099319	0.112418	0.0199007	0	0	0	0	0	0	0.00828602	0.0259095	0.120154	0.0341144	0.0348965	0.0127811	0.0092775	0.0346097
HOXB9***	0	0.00971126	0.0269268	0	0.00779195	0.0437341	0	0.00560684	0.0222367	0.00607485	0.0304482	0	0	0	0.00525645	0.00604835	0	0.00564175	0	0.055359	0	0	0.0252942	0	0.00739199	0.00455293	0.0299826	0	0.138477	0	0.00891772	0.0724893	0	0.0099259	0.0105428	0.0323736	0	0	0.00593287	0	0	0	0	0.719289	0.216873	0.0323524	0.0507826	0.700378	0.275027
HOXB13***	0	0.014459	0.0441004	0	0.0058007	0.14651	0.0421527	0	0.0165541	0.0859258	0	0.147782	0.00650517	0.0149466	0.0352184	0.00450268	0	0.239399	0.0177302	0	0	0.00709832	0	0.0069441	0.0440236	0	0.0133923	0.00684846	0	0	0.00663877	0.107929	0.00587549	0.00738931	0.0156971	0	0.0045078	0.0043792	0	0.05068	0.0817067	0.0196073	0.00383187	0.251151	0	0	0	0.444557	0
HOXC4***	0.0121382	0.202358	0.19383	0.00750206	0.103323	0.17087	0.191538	0.0159317	0.00526541	0.103569	0.0769045	0.127191	0.0248294	0.209181	0.0448081	0.0114575	0	0.0320617	0.033837	0.0932154	0.0227546	0.0722492	0	0	1.61031	0.0733097	0.113593	0.0261397	0.188869	0.401642	0.43077	0.434838	0.0373767	0.183327	0.199713	0.0674582	0.00573525	0.0278581	0.0337161	0.509391	0.00649718	0.0498924	0.263264	0.753627	0.442921	0.0393978	0.254925	3.56822	1.40667
HOXC5***	0	0	0.00385031	0	0	0	0	0	0	0	0.0072564	0.00417435	0	0	0	0	0	0	0	0.00439771	0.00572543	0	0	0	0.0317098	0	0	0	0.0130667	0	0.0382548	0.0043189	0	0.0070966	0.00376882	0	0	0	0.00424175	0.0146017	0	0	0.0110402	0.019567	0.0290729	0	0.014523	0.0421677	0.00983166
HOXC6***	0	0.141609	0.0274851	0.0115498	0.0284054	0.0159432	0	0	0	0.0487207	0.0110998	0.00851379	0.0382261	0.0402556	0.0114974	0.00881965	0	0.0164535	0.0173646	0.00448467	0.00583864	0	0	0.0136018	0.247916	0	0.096185	0.00670723	0.129233	0.0987637	0.149543	0.207002	0.0460346	0.0434216	0.0768668	0.00472069	0.00882969	0.0128667	0.0129769	0.461605	0.0150041	0.00480074	0.0938212	1.09527	0.444717	0.128049	0.23326	2.10707	0.105274
HOXC8***	0.00875503	0.265376	0.036791	0.0108222	0.0638783	0.0149388	0.0221044	0	0	0.199206	0.00693372	0.00797745	0.0477574	0.061723	0	0.00826405	0	0	0.0162707	0	0.0218833	0	0	0	0.272697	0	0.0491595	0	0.12866	0.0241414	0.0852919	0.0412685	0	0.0135621	0.0648221	0.00884661	0.00827345	0.0241122	0.0162125	0.297652	0	0	0.0562629	2.75702	0.463001	0.0378892	2.24116	4.85525	0.197284
HOXC9***	0	0.656849	0.0248356	0.0365273	0.023956	0.0420182	0	0	0	0.0373537	0	0	0.0268653	0.0617271	0.00808034	0	0	0.0433631	0.0366114	0.0378219	0.0246204	0.0146575	0.0777658	0	0.193173	0.0139977	0.018436	0.00707076	0.0936629	0.679021	0.329005	0.176434	0.0242648	0.0228875	0.137756	0.0597186	0.00930825	0.0180854	0.00912015	0.523251	0.0210897	0	0.079125	2.95508	0.322965	0.0355235	0.0936771	2.3686	0.729294
HOXC10***	0	0.53764	0.0536665	0.0438505	0.0172553	0.0726369	0	0	0.0246216	0.356498	0	0.0129296	0.0483771	0.161173	0.0116404	0.0133941	0.00706043	0.0749619	0	0	0	0.0105576	0.0140035	0.0619696	0.155511	0.00504123	0.312064	0	0.717578	0.730379	0.819554	1.63203	0.00873888	0.0549523	0.0817143	0	0.0134093	0	0	1.01007	0.0151908	0.0072907	0.00569931	0.211442	2.79905	0.122819	1.25953	8.22023	3.69236
HOXC11***	0	0.675558	0.00425716	0	0	0.14261	0	0	0	0.163275	0	0.00923088	0.0138153	0.00396783	0.0249315	0	0	0.00891966	0.0141203	0	0	0.00753748	0.0199952	0	0	0	0.151689	0	0.183904	0.465575	0.14099	0.343819	0	0.0470789	0.00833411	0	0	0	0.00468996	0.20988	0	0	0	0.306945	1.62332	0.00365354	0.0120432	1.13062	1.53275
HOXC12***	0	0.022547	0	0	0	0	0	0	0	0	0	0	0	0	0.00406804	0	0.00493489	0	0	0	0	0	0	0	0	0	0	0	0	0	0.0966215	0.00467503	0	0	0	0	0	0.00455253	0	0.147521	0	0	0.00398353	0	0	0	0	0.136934	0
HOXC13***	0.0204766	0.827561	0.0114731	1.1137	0	0.128111	0	0.167229	0.0118434	0.556505	0.00540561	0.018658	0	0.00534667	0.0111984	0	0.916967	0.00600963	1.29385	0.0262084	0.00853025	0.934423	0.229021	0.745208	0.023622	0.00969964	0.657918	5.62967	0.348116	3.20583	2.01384	2.79265	0.0168141	0.190317	0.168454	0.0413815	1.23842	1.24695	0	23.5751	0.0657629	0.0210416	0	0.216975	7.18313	0.0295389	0.806002	2.85069	6.76741
HOXD1***	0	0.101528	0.0281512	0.0207019	0.0203656	0.0571533	0.0634257	0	0.0290597	0.00793883	0.0265272	0.00763008	0.0342583	0.0590354	0	0.0158084	0.00833309	0.0368642	0.0389054	0.0160767	0.0209304	0.0249214	0.0165277	0	0.0289803	0.0654493	0.0548553	0.0180331	0.0361933	0.138541	0.011654	0.0394715	0.0309423	0.0389146	0.137776	0.00846139	0.00791319	0.0461246	0.0387664	0.177932	0.0717158	0.0172097	0.100899	0.2246	0.044284	0.217436	0.0464552	0.0481726	0.0808685
HOXD3	0.0139839	0.261385	0.0117528	0.0115237	0.0283414	0	0.0117687	0.00815742	0.0161762	0.00441916	0.0073832	0.0254838	0.01907	0.0292108	0	0.00439988	0.00927726	0.0328328	0.0086627	0.0223728	0.0174764	0	0.0460009	0.00678557	0.107546	0.00993612	0	0.0100382	0.00402941	0.0299907	0.00648721	0.0131831	0.0344481	0.0324928	0.00766935	0.00471005	0.0220245	0.0299545	0.00863176	0.183235	0	0.0239496	0.164753	0.0370441	0.0443714	0.0302591	0.0738838	0.0589937	0.0500173
HOXD4***	0.0112966	0.188328	0.0379771	0.0279278	0.013737	0.0963779	0.0285213	0.0593084	0.00980072	0.0107098	0	0.0823465	0.0616213	0.0353961	0.027801	0	0.0337251	0.0397851	0.010497	0.0325323	0.0564721	0	0.0445932	0.0164448	0.104255	0.0160534	0.0105717	0.0243275	0.0292958	0.0415328	0.0157217	0.0212995	0.0139142	0.0174992	0.0650533	0	0.0106752	0.0103707	0	0.108017	0.0241869	0.0116083	0.36298	0.415216	0.0238964	0.717031	0.0268586	0.207958	0.0121217
HOXD8***	0.163558	2.28815	0.227343	0.295488	0.910313	0.0536695	0.190591	0.203665	0.163731	1.03176	0.114587	0.303796	0.677718	0.320302	0.10321	0.231579	0.319266	1.28499	0.67807	0.235509	0.338059	0.177858	0.484232	0.366302	1.79974	0.134094	0.176611	0.465118	0.456788	1.18532	0.499029	0.836198	1.00728	0.29234	0.424361	0.076278	0.326957	0.531307	0.279578	2.16543	0.363659	0.342607	4.02747	4.73062	1.11114	0.335767	2.14378	3.39452	1.91029
HOXD9***	0.415667	7.27816	0.364215	0.535675	0.49471	0.233904	0.401922	0.619091	0.253204	0.704306	0.301179	0.451276	0.458305	0.498801	0.0943153	0.183656	0.484055	1.67416	1.26557	0.237712	0.453166	0.184245	1.46628	0.399107	0.632557	0.314201	0.49659	0.799918	0.550448	2.08912	0.553876	1.36736	1.20915	0.458946	0.691185	0.0714919	0.384446	0.673883	0.0736977	2.4242	0.43552	0.308993	2.15971	0.825847	2.44142	0.701694	2.84569	6.17652	1.75563
HOXD10***	0.0860087	0.661069	0.0722864	0.167069	0.0821773	0.0943443	0.054288	0.0860105	0.0319798	0.751343	0.0437891	0.0783699	0.0335118	0.096248	0	0.0289948	0.146727	0.438138	0.616532	0.0176921	0.0767786	0.0365674	0.0606282	0.0715459	0.106308	0.0785736	0.419697	0.158761	0.605418	3.30334	0.11115	1.76647	0.158907	0.0999245	0.166783	0	0.05225	0.124078	0	0.522162	0.138113	0.12626	0.152986	0.109853	4.5225	2.61441	0.959167	9.65545	3.09173
HOXD11***	0.0235141	1.08099	0.0065875	0.0387547	0.00953129	0.0133741	0.0098946	0	0	0.921431	0	0.0071419	0.0106888	0	0.00642981	0	0.00779993	0.0276044	0.276763	0.00752405	0	0	0.0154702	0.0228201	0	0	0.256728	0	0.31845	2.60074	0	1.86208	0.00965418	0.030354	0	0.00792002	0.0148138	0.00719558	0.0145144	0.116583	0	0.00805432	0.0188887	0.140153	3.48186	3.77086	0.0559066	4.60824	2.2456
HOXD12***	0	0	0	0	0	0	0	0	0	0	0	0	0	0	0	0	0	0	0.0114173	0	0	0	0	0	0	0	0.0229971	0.00882006	0.0106214	0	0	0.0115834	0	0	0	0	0	0	0	0	0	0	0	0.0244117	0	0.0265872	0	0	0
HOXD13***	0.00738315	1.28681	0.0248208	0	0	0.497619	0	0.00646038	0	0.377981	0	0.0134548	0.0100685	0	0.10902	0	0	0.0130012	0.0891872	0	0.0184543	0.0109865	0	0	0	0	0.124369	0	0.0574407	0.508963	0	0.417622	0	0.0400293	0	0	0.00697703	0.00677798	0.0136721	0.0313764	0	0.00758688	0	5.51548	0.562249	2.21535	0.017554	5.80189	0.269361
[truncated: 493 more columns]
